# Supplementary material for: Haplotype Analyses of DNA Repair Gene Polymorphisms and Their Role in Ulcerative Colitis
Source: PLoS One. 2014 Sep 23;9(9):e108562. doi: 10.1371/journal.pone.0108562 (PMC4172686; doi:10.1371/journal.pone.0108562)
Supplement: Table S1 — Haplotype data. (XLSX) [file pone.0108562.s001.xlsx]

## Sheet: Sheet1
S.NO	ID	XRCC3	HMSH2	RAD-51	SEX
1	1	CC	GG	GC	M
2	1	CT	GG	GG	F
3	1	CC	GA	GC	M
4	1	CC	GG	GG	M
5	1	CT	GG	GG	F
6	1	CC	GA	GG	F
7	1	CT	GG	GG	M
8	1	CT	GG	GC	F
9	1	CT	GA	GC	F
10	1	CC	GG	GG	M
11	1	CC	GA	GG	M
12	1	CT	GG	GG	F
13	1	CC	GA	GC	M
14	1	CC	GG	GC	M
15	1	CT	GG	GG	F
16	1	CT	GG	GG	M
17	1	CC	GA	GG	F
18	1	CC	GG	GC	F
19	1	CC	GG	CC	M
20	1	CC	GA	GG	F
21	1	CC	GA	GG	F
22	1	TT	GG	GG	M
23	1	CC	GG	GC	F
24	1	CC	GG	GG	M
25	1	CC	GA	GG	M
26	1	CC	GA	GG	F
27	1	CT	GG	GC	M
28	1	CT	GG	GG	F
29	1	CT	GA	GG	M
30	1	CC	GG	GC	F
31	1	CC	GG	GG	M
32	1	CC	GA	GC	F
33	1	CT	GG	GG	M
34	1	CC	GA	GG	M
35	1	CC	GG	GG	F
36	1	CC	GG	GC	M
37	1	CC	GA	GG	M
38	1	CC	GG	GG	F
39	1	CC	GA	CC	M
40	1	CC	GG	GG	M
41	1	CC	GG	GC	F
42	1	CT	GA	GG	M
43	1	CC	GG	GG	M
44	1	TT	GG	GC	F
45	1	CC	GG	GG	M
46	1	CT	GA	GG	M
47	1	CC	GG	GC	M
48	1	CC	GG	GC	M
49	1	CC	GA	GG	F
50	1	CC	GG	GG	M
51	1	CT	GG	GG	F
52	1	CC	GA	GG	M
53	1	CC	GG	GC	F
54	1	CT	GG	GG	M
55	1	CC	GA	GC	M
56	1	CC	GG	GG	F
57	1	CC	GA	GG	M
58	1	CC	GG	GG	M
59	1	CT	GA	GC	F
60	1	CC	GG	GG	M
61	1	CC	GA	GG	F
62	1	CT	GA	GG	F
63	1	CC	GG	GC	F
64	1	CT	GG	GG	M
65	1	CC	GA	GC	M
66	1	CC	GG	GG	M
67	1	CT	GA	GG	F
68	1	CC	GG	GC	F
69	1	CC	GG	GG	M
70	1	CT	GA	GG	M
71	1	CC	GG	GG	F
72	1	CC	GG	GC	F
73	1	CC	GG	GG	M
74	1	CC	GG	GG	F
75	1	CC	GA	GC	M
76	1	CT	GG	GG	F
77	1	CT	GG	GG	M
78	1	CC	GG	GG	M
79	1	CC	GG	GC	M
80	1	CT	GA	GG	F
81	1	CC	GA	GC	M
82	1	CC	GG	CC	M
83	1	CC	GG	GC	M
84	1	CT	GG	GG	M
85	1	CC	GA	GG	F
86	1	CT	GG	GC	M
87	1	CC	GA	GG	M
88	1	CC	GG	GC	M
89	1	CC	GG	GG	M
90	1	CC	GG	GG	M
91	1	CT	GG	GC	F
92	1	CC	GA	GG	M
93	1	CC	GG	GG	M
94	1	CT	GG	GG	M
95	1	CT	GG	GC	F
96	1	CC	GA	GC	M
97	1	CT	GA	GG	M
98	1	TT	GG	GC	M
99	1	CC	GA	GG	M
100	1	CC	GG	GG	M
101	1	CT	GG	GC	M
102	1	CC	GG	GG	M
103	1	CC	GG	GC	M
104	1	CC	GA	GG	F
105	1	CC	GG	GC	M
106	1	CT	GG	GG	M
107	1	CT	GA	GG	M
108	1	CC	GA	GG	M
109	1	CC	GG	GG	M
110	1	CT	GA	GC	M
111	1	CT	GG	GG	M
112	1	CC	GA	GC	F
113	1	CC	GG	GG	F
114	1	CC	GA	GG	M
115	1	CC	GG	GC	M
116	1	CT	GG	GC	M
117	1	CC	GA	GG	M
118	1	CT	GG	GG	F
119	1	CC	GA	GC	M
120	1	CC	GG	GG	M
121	1	CC	GG	GG	M
122	1	CT	GG	GG	M
123	1	CT	GA	GC	M
124	1	CC	GG	GG	M
125	1	CC	GA	GG	F
126	1	CC	GA	GG	M
127	1	CC	GG	GC	M
128	1	CC	GG	GG	F
129	1	TT	GG	CC	M
130	1	CT	GA	GC	M
131	1	CC	GG	GG	M
132	1	CC	GA	GG	M
133	1	CC	GA	GC	M
134	1	CT	GG	GG	M
135	1	CT	GG	GG	F
136	1	CC	GG	GG	F
137	1	CT	GA	GG	F
138	1	CC	GG	GC	M
139	1	CC	GG	GG	M
140	1	CT	GG	GG	F
141	1	CT	GG	GC	M
142	1	CC	GG	GG	M
143	1	CC	AA	GC	M
144	1	CT	GG	GG	F
145	1	CC	GG	GG	F
146	1	CC	GG	GG	M
147	1	CC	GA	GC	M
148	1	CT	GG	GC	M
149	1	CT	GG	GG	F
150	1	CC	GA	GG	F
151	1	CC	GG	GG	M
152	1	CT	GA	GG	F
153	1	CC	GG	GC	M
154	1	CT	GG	GG	F
155	1	CC	GG	GC	M
156	1	CC	GG	GG	M
157	1	CC	GG	GG	M
158	1	CT	GG	GG	M
159	1	CT	GA	GC	F
160	1	CC	GA	GC	F
161	1	CC	GG	GC	M
162	1	CC	GG	GG	F
163	1	TT	GG	GG	M
164	1	CC	GA	GC	F
165	1	CT	GG	GC	M
166	1	CC	GA	GG	F
167	1	CC	GG	GG	M
168	1	CC	GG	GG	F
169	1	CT	GG	GC	M
170	1	CC	GA	GC	M
171	1	CT	GA	CC	M
172	1	CC	GG	GC	M
173	1	CT	GA	GC	F
174	1	CC	GA	GG	M
175	1	CC	GG	GG	M
176	1	CC	GA	GG	M
177	1	CT	GG	GC	F
178	1	CC	GG	GC	F
179	1	CC	GG	GC	M
180	1	CC	GA	GG	F
181	1	CC	GG	GC	M
182	1	CT	GG	GG	F
183	1	CC	GG	GC	M
184	1	CT	GG	GG	F
185	1	CC	GA	GC	M
186	1	CC	GA	GG	M
187	1	CC	GG	GG	M
188	1	CT	GG	GC	M
189	1	CT	GG	GC	F
190	1	CC	GA	GG	M
191	1	CC	GA	GG	M
192	1	CC	GG	GG	M
193	1	CC	GG	GG	M
194	1	CC	GG	GC	M
195	1	CT	GG	GC	M
196	1	CT	GG	GG	F
197	1	CC	GA	GC	M
198	1	CC	GG	GC	M
199	1	CT	GA	GC	F
200	1	CC	GG	GG	M
201	1	TT	GG	GG	F
202	1	CC	GA	GG	M
203	1	CT	GA	GC	M
204	1	CT	GG	GC	F
205	1	CC	GG	GG	M
206	1	CT	GG	GC	F
207	1	CT	GG	GC	M
208	1	CC	GA	GC	M
209	1	CC	GA	GG	M
210	1	CC	GG	GC	M
211	1	CC	GA	GG	M
212	1	CT	GG	GC	M
213	1	CC	GA	GG	F
214	2	CC	GA	GG	M
215	2	CT	GA	GC	F
216	2	TT	GA	GC	F
217	2	CC	GG	GG	F
218	2	CT	GG	GC	M
219	2	CC	GA	CC	F
220	2	CT	GG	GG	F
221	2	CC	GA	GC	M
222	2	CT	GG	GG	F
223	2	CC	GA	GG	F
224	2	CT	GG	GC	F
225	2	CC	GA	GG	M
226	2	CC	GG	GC	F
227	2	CT	GA	GG	F
228	2	CC	GA	GC	F
229	2	CT	GG	GG	M
230	2	CT	GA	GC	F
231	2	CC	GG	GG	F
232	2	CT	AA	GG	M
233	2	CC	GG	GC	F
234	2	CT	GA	GG	F
235	2	CC	GG	GG	M
236	2	CC	GG	GC	F
237	2	CC	GA	GG	F
238	2	CT	GG	GC	M
239	2	CC	GG	GC	F
240	2	CT	GA	GG	F
241	2	CC	GA	GC	M
242	2	CT	GA	GG	F
243	2	CC	GG	GC	F
244	2	CT	GG	GG	M
245	2	CC	GA	GG	F
246	2	CC	GA	GC	F
247	2	CT	GA	GG	M
248	2	CT	GG	GC	F
249	2	CC	GA	GG	F
250	2	CT	GG	GG	M
251	2	CC	GG	GC	F
252	2	CT	GA	GC	M
253	2	CC	GA	GG	F
254	2	CC	GA	GC	M
255	2	CT	GA	GG	F
256	2	CC	GG	GC	M
257	2	CT	GA	CC	F
258	2	CC	GG	GG	M
259	2	CT	GA	GC	F
260	2	CC	GG	GG	F
261	2	CT	GA	GG	M
262	2	TT	GG	GC	F
263	2	CT	GG	GG	M
264	2	CT	GA	GC	F
265	2	CC	GG	GG	F
266	2	CT	GA	GC	M
267	2	CC	GG	GG	F
268	2	CT	GA	GG	F
269	2	CC	GG	GC	M
270	2	CT	GG	GG	F
271	2	CC	GA	GC	F
272	2	CC	GG	GG	M
273	2	CT	GA	GC	F
274	2	CC	GG	GC	M
275	2	CT	GA	GG	M
276	2	CC	GA	CC	F
277	2	CC	GG	GG	M
278	2	CT	GG	GC	F
279	2	CT	GA	GG	F
280	2	CC	GA	GC	M
281	2	CC	GG	GG	F
282	2	CC	GA	GC	F
283	2	CT	GG	GC	M
284	2	CC	GA	GG	F
285	2	CT	GG	GC	F
286	2	CC	GG	GG	M
287	2	CC	GA	GC	M
288	2	CT	GA	GG	F
289	2	CT	GG	GC	M
290	2	CC	GA	GG	M
291	2	CT	GG	GC	M
292	2	CC	GA	GG	F
293	2	CC	GG	GC	M
294	2	CT	GG	GG	M
295	2	CT	GA	GC	F
296	2	CC	GA	GG	M
297	2	CT	GG	GC	M
298	2	CT	AA	GG	F
299	2	CC	GA	GC	M
300	2	TT	GG	GG	F
301	2	CC	GA	GC	M
302	2	CT	GG	CC	M
303	2	CC	GA	GG	M
304	2	CT	GG	GC	F
305	2	CC	GG	GG	M
306	2	CT	GA	GC	M
307	2	CT	GA	GG	M
308	2	CC	GG	GC	M
309	2	CC	GA	GG	M
310	2	CT	GG	GC	F
311	2	CT	GG	GG	M
312	2	CC	GG	GG	M
313	2	CT	GA	GC	F
314	2	CC	GA	GC	M
315	2	CT	GG	GG	F
316	2	CT	GG	GC	M
317	2	CC	GA	GC	M
318	2	CC	GA	GG	F
319	2	CT	GG	GC	M
320	2	CC	GG	GC	M
321	2	CT	GA	GG	F
322	2	CC	GA	GC	M
323	2	CC	GG	GG	M
324	2	CT	GG	GC	M
325	2	CC	GA	GC	M
326	2	CC	GA	GG	M
327	2	CT	GG	GC	M
328	2	CC	GG	GC	M
329	2	CC	GA	GG	M
330	2	CT	GA	CC	M
331	2	CC	GG	GG	F
332	2	CT	GG	GC	M
333	2	CT	GA	GG	M
334	2	CC	GA	GC	M
335	2	CT	GG	GC	M
336	2	CC	GA	GG	M
337	2	CT	GG	GC	M
338	2	CC	GG	GG	M
339	2	CT	GA	GC	M
340	2	CC	GG	GG	F
341	2	CC	GA	GC	M
342	2	CT	GG	GC	F
343	2	CC	GG	GC	M
344	2	TT	GA	GC	F
345	2	CT	GG	GG	M
346	2	CC	GA	GC	M
347	2	CC	GG	GC	M
348	2	CT	GA	GG	M
349	2	CT	GG	GC	M
350	2	CC	GA	GG	F
351	2	CC	GG	GC	F
352	2	CT	GA	GG	M
353	2	CC	GG	GC	F
354	2	CC	GG	GC	M
355	2	CT	GA	GG	M
356	2	CT	GA	GG	F
357	2	CC	GG	GC	M
358	2	CT	GA	CC	M
359	2	CC	GG	GC	M
360	2	CT	AA	GC	M
361	2	CC	GA	GG	M
362	2	CC	GA	GC	M
363	2	CT	GG	GC	F
364	2	CC	GG	GG	M
365	2	CT	GA	GC	F
366	2	CT	GG	GG	M
367	2	CC	GA	GC	M
368	2	CT	GA	GC	F
369	2	CC	GA	GC	F
370	2	CT	GG	GG	M
371	2	CC	GA	GC	F
372	2	CC	GG	GG	M
373	2	CC	GA	GG	M
374	2	CT	GG	GC	F
375	2	CC	GG	GG	F
376	2	CT	GA	GG	M
377	2	CC	GG	GC	F
378	2	CT	GA	GG	F
379	2	CC	GG	GC	M
380	2	CC	GG	GG	F
381	2	CC	GA	GC	M
382	2	CT	GA	GG	F
383	2	CC	AA	GC	M
384	2	CT	GG	CC	M
